# Supplementary material for: Genetic Markers Related to Meat Quality Properties in Fattened HF and HF x Charolaise Steers
Source: Genes (Basel). 2024 Jun 27;15(7):843. doi: 10.3390/genes15070843 (PMC11276422; doi:10.3390/genes15070843)
Supplement: Supplementary file 1 [file genes-15-00843-s001.zip]

Archive with 1 entries (1 files):
- genes-3011875-supplementary.pdf
